# Supplementary material for: Picture of the Favourable Immune Profile Induced by Anti-SARS-CoV-2 Vaccination
Source: Biomedicines. 2021 Aug 18;9(8):1035. doi: 10.3390/biomedicines9081035 (PMC8391252; doi:10.3390/biomedicines9081035)
Supplement: Supplementary file 1 [file biomedicines-09-01035-s001.zip]

Archive with 1 entries (1 files):
- biomedicines-1335467-supplementary.pdf
